# Supplementary material for: First ex situ outplanting of the habitat-forming seaweed Cystoseira amentacea var. stricta from a restoration perspective
Source: PeerJ. 2019 Jul 22;7:e7290. doi: 10.7717/peerj.7290 (PMC6657741; doi:10.7717/peerj.7290)
Supplement: Supplemental Information 2 [file peerj-07-7290-s002.csv]

Time	Plot	Pictures	Percent_cover
labo	1	5864	15.2
labo	2	5867	8.08
labo	3	5870	6.07
labo	4	5874	6.06
labo	5	5877	26.05
labo	6	5884	9.37
labo	7	5887	34.01
labo	8	5891	13.83
labo	9	5896	5.05
labo	10	5901	43.83
labo	11	5905	45.21
labo	12	5908	49.3
labo	13	5912	33.52
labo	14	5915	44.3
labo	15	5918	27.79
labo	16	5921	38.43
labo	17	5927	35.97
labo	18	5931	39.45
labo	19	5936	37.98
labo	20	5942	48.58
labo	21	5945	41.2
labo	22	5951	37.45
labo	23	5957	43.12
labo	24	5964	41.01
labo	25	5970	4.24
labo	26	5973	33.56
labo	27	5977	26.11
labo	28	5980	23.64
labo	29	5985	14.36
labo	30	5991	6.77
labo	31	5994	31.69
labo	32	5997	10.17
labo	33	5999	17.35
labo	34	6003	14.85
labo	35	6007	28.2
labo	36	6010	12.01
labo	37	6015	29.17
labo	38	6018	9.78
labo	39	6021	13.11
labo	40	6026	18.8
labo	41	5868	24.44
labo	42	5903	48.18
labo	43	5938	49.11
labo	44	5889	17.28
labo	45	5888	22.3
labo	46	5899	37.01
labo	47	5883	17.34
labo	48	5906	27.02
labo	49	5900	48.49
labo	50	5914	19.27
labo	51	6114	32.54
labo	52	6112	18.45
labo	53	6108	65.85
labo	54	6105	30.17
labo	55	6100	14.55
labo	56	6098	35.05
labo	57	6093	29.33
labo	58	6088	40.59
labo	59	6084	28.6
labo	60	6083	9.13
labo	61	6078	40.08
labo	62	6075	15.39
labo	63	6072	18.74
labo	64	6069	37.74
labo	65	6069	37.74
labo	66	6060	18.1
labo	67	6053	7.16
labo	68	6051	41.74
labo	69	6047	42.21
labo	70	6033	1.87
labo	71	5929	42.07
labo	72	6091	68.61
labo	73	6095	25.06
labo	74	6066	39.6
labo	75	5976	9.89
labo	76	6040	19.26
labo	77	6005	9.41
labo	78	6067	36.86
labo	79	6104	42.86
labo	80	6054	37.29
labo	81	5953	47.15
labo	82	5954	31.78
labo	83	5955	42.66
labo	84	5956	28.8
labo	85	5958	19.86
labo	86	5959	17.59
labo	87	5960	40.78
labo	88	5961	33.98
labo	89	5962	12.1
labo	90	5963	31.46
labo	91	5965	33.35
labo	92	5966	55.23
labo	93	5967	4.58
labo	94	5968	1.41
labo	95	5969	3.41
labo	96	5971	19.28
labo	97	5972	49.17
labo	98	5974	12.74
labo	99	5975	11.21
labo	100	5978	10.08
labo	101	5979	14.18
labo	102	5981	7.96
labo	103	5982	22.33
labo	104	5983	17.92
labo	105	5984	13.88
labo	106	5986	11.88
labo	107	5987	15.13
labo	108	5988	8.52
labo	109	5989	5.61
labo	110	5990	9.31
labo	111	5992	6.82
labo	112	5993	5.89
labo	113	5995	5.23
labo	114	5996	9.78
labo	115	5998	14.76
labo	116	6000	10.5
labo	117	6001	20.66
labo	118	6002	1.66
labo	119	6004	18.91
labo	120	6006	10.64
labo	121	6008	18.86
labo	122	6009	3.49
labo	123	6011	16.6
labo	124	6012	7.83
labo	125	6013	8.98
labo	126	6014	11.24
labo	127	6016	8.52
labo	128	6017	6.54
labo	129	6019	2.88
labo	130	6020	17.35
labo	131	6022	9.8
labo	132	6023	10.31
labo	133	6024	10.01
labo	134	6025	7.22
labo	135	6027	18.55
labo	136	6028	18.69
labo	137	6029	3.01
labo	138	6030	3.75
labo	139	6031	6.89
labo	140	6032	6.67
labo	141	6034	13.58
labo	142	6035	2.66
labo	143	6036	6.05
labo	144	6037	7.14
labo	145	6038	16.62
labo	146	6039	9.31
labo	147	6041	5.24
labo	148	6042	10.16
labo	149	6043	18
labo	150	6044	4.15
labo	151	6045	24.71
labo	152	6046	36.07
labo	153	6048	6.07
labo	154	6049	16.42
labo	155	6050	10.05
labo	156	6052	13.51
labo	157	6055	36.05
labo	158	6056	18.52
labo	159	6057	21.08
labo	160	6058	7.68
0	1	1	44.43
0	1	3	26.9
0	1	4	28.92
0	1	5	20.23
0	1	6	17.63
0	1	7	18.31
0	1	8	21.33
0	1	11	29.08
0	1	15	30.78
0	1	9	16.18
0	1	10	6.59
0	1	12	23.03
0	1	13	3.36
0	1	14	3.14
0	1	29	60.06
0	1	18	67.2
0	1	19	33.77
0	1	16	18.51
0	1	17	19.22
0	1	20	25.01
0	2	6	11.75
0	2	7	13.77
0	2	9	10.38
0	2	10	32.01
0	2	11	23.39
0	2	12	35.36
0	2	13	16.13
0	2	15	9.4
0	2	16	12.14
0	2	18	8.96
0	2	19	9.18
0	2	20	52.01
0	2	22	16
0	2	23	11.69
0	2	24	8.35
0	2	1	1.34
0	2	2	15.41
0	2	3	14.56
0	2	4	7.02
0	2	5	8.68
0	3	2	14.81
0	3	6	14.83
0	3	9	34.58
0	3	12	16
0	3	16	21.66
0	3	17	22.43
0	3	19	18.22
0	3	23	17.72
0	3	24	28.95
0	3	28	27.02
0	3	1	6.31
0	3	3	0.72
0	3	4	11.76
0	3	5	16.09
0	3	7	8.66
0	3	8	22.04
0	3	10	18.26
0	3	11	14.42
0	3	13	17.11
0	3	14	1.07
0	4	4	68.16
0	4	5	45.25
0	4	7	45.37
0	4	8	55.63
0	4	10	40.81
0	4	11	64.58
0	4	13	16.65
0	4	17	30.13
0	4	19	38.94
0	4	22	7.54
0	4	6	15.3
0	4	9	41.32
0	4	12	37.6
0	4	14	1.9
0	4	15	11.7
0	4	16	13.63
0	4	18	30.14
0	4	20	38.76
0	4	21	4.79
0	4	23	28.87
0	5	1	0.98
0	5	2	1.03
0	5	3	38.58
0	5	4	43.68
0	5	5	48.04
0	5	6	9.96
0	5	7	51.05
0	5	8	21.2
0	5	9	14.25
0	5	10	14.96
0	5	11	22.11
0	5	12	29.75
0	5	13	33.68
0	5	14	2.17
0	5	15	0.87
0	5	16	19.75
0	5	17	39.5
0	5	18	8.89
0	5	19	20.65
0	5	20	18.89
0	6	1	49.37
0	6	2	51.39
0	6	3	23.97
0	6	4	48.37
0	6	5	46.13
0	6	6	32.71
0	6	7	39.33
0	6	8	24.91
0	6	9	26.42
0	6	10	14.15
0	6	11	20.26
0	6	12	34.86
0	6	13	34.8
0	6	14	17.54
0	6	15	21.53
0	6	16	38.03
0	6	17	22.59
0	6	18	23.99
0	6	19	32.21
0	6	20	47.02
0	7	4	37.47
0	7	5	30.18
0	7	6	37.17
0	7	7	36.56
0	7	8	63.58
0	7	9	23.57
0	7	10	2.84
0	7	11	41.38
0	7	12	11.52
0	7	13	5.1
0	7	14	38.08
0	7	15	34.89
0	7	16	46.11
0	7	17	5.45
0	7	18	3.33
0	7	19	10.95
0	7	20	12.54
0	7	21	11.75
0	7	22	6.61
0	7	23	37.32
0	8	1	35.81
0	8	2	11.44
0	8	3	31.2
0	8	4	11.75
0	8	5	23.91
0	8	6	29.32
0	8	7	21.7
0	8	8	2.46
0	8	9	23.43
0	8	10	57.24
0	8	11	29.31
0	8	12	37.36
0	8	13	41.03
0	8	14	23.17
0	8	15	13.85
0	8	16	35.77
0	8	17	40.6
0	8	18	12.06
0	8	19	6.23
0	8	20	1.43
1	1	1	4.33
1	1	3	1
1	1	5	3.26
1	1	7	4.09
1	1	10	3.03
1	1	11	4.04
1	1	14	11.22
1	1	16	9.98
1	1	18	3.63
1	1	22	2.5
1	1	2	2.73
1	1	4	0.05
1	1	6	22.85
1	1	8	2.49
1	1	9	0.69
1	1	12	5.22
1	1	13	6.6
1	1	15	2.01
1	1	17	0.7
1	1	19	0.98
1	2	1	9.26
1	2	4	4.84
1	2	5	2.15
1	2	6	4.25
1	2	7	8.11
1	2	9	22.26
1	2	10	3.84
1	2	13	5.89
1	2	14	11.48
1	2	17	5.94
1	2	21	1.91
1	2	22	1.77
1	2	2	9.83
1	2	3	7.43
1	2	8	9.16
1	2	11	11.15
1	2	12	34.39
1	2	15	13.36
1	2	16	8.61
1	2	18	0.88
1	3	1	4.52
1	3	4	0.64
1	3	7	8.47
1	3	9	5.29
1	3	11	5
1	3	13	1.31
1	3	17	6.8
1	3	18	6.25
1	3	19	1.46
1	3	20	0.8
1	3	2	1.89
1	3	3	4.34
1	3	5	0
1	3	6	0.38
1	3	8	0.86
1	3	10	5.48
1	3	12	1.76
1	3	14	2.6
1	3	15	2.11
1	3	16	0.72
1	4	5	18.65
1	4	6	1.72
1	4	8	0.75
1	4	10	0.98
1	4	13	16.53
1	4	14	23.76
1	4	16	17.37
1	4	18	2.39
1	4	19	0.79
1	4	20	24.87
1	4	21	1.23
1	4	22	0.59
1	4	23	1.53
1	4	1	25.81
1	4	3	65.53
1	4	4	4.09
1	4	7	54.25
1	4	12	17.63
1	4	11	17.9
1	4	15	5.39
1	5	1	3.46
1	5	2	0
1	5	3	2.37
1	5	4	13.04
1	5	5	2.02
1	5	6	0
1	5	7	0
1	5	8	8.06
1	5	9	0
1	5	10	1.95
1	5	11	2.69
1	5	12	10.38
1	5	13	1.79
1	5	14	17.95
1	5	15	6.88
1	5	16	0.96
1	5	17	0
1	5	18	0
1	5	19	6.45
1	5	20	4.79
1	6	1	4.4
1	6	2	0.07
1	6	3	32.51
1	6	4	0.32
1	6	5	11.51
1	6	6	0.53
1	6	7	9.67
1	6	8	17.96
1	6	9	1.51
1	6	10	5.35
1	6	11	12.04
1	6	12	18.4
1	6	13	1.47
1	6	14	6.75
1	6	15	11.89
1	6	16	11.32
1	6	17	1.51
1	6	18	10.76
1	6	19	7.66
1	6	20	0.09
1	7	1	9.39
1	7	2	0.29
1	7	3	15
1	7	4	25.09
1	7	5	2.74
1	7	6	0.84
1	7	7	0.16
1	7	8	1.27
1	7	9	0.26
1	7	10	9.6
1	7	11	23.85
1	7	12	22.4
1	7	13	18
1	7	14	8.51
1	7	15	3.95
1	7	16	17.99
1	7	17	14
1	7	18	4.64
1	7	19	17.33
1	7	20	4.6
1	8	1	25.46
1	8	2	1.49
1	8	3	3.06
1	8	4	10.94
1	8	5	0.41
1	8	6	0
1	8	7	1.14
1	8	8	3.79
1	8	9	8.08
1	8	10	0.79
1	8	11	0.36
1	8	12	4.56
1	8	13	5.82
1	8	14	0
1	8	15	5.69
1	8	16	0
1	8	17	0
1	8	18	0
1	8	19	3.53
1	8	20	0
2	1	1	1.58
2	1	2	0
2	1	3	0
2	1	4	0
2	1	5	3.59
2	1	6	9.03
2	1	7	22.41
2	1	8	1.13
2	1	9	0.65
2	1	10	18.35
2	1	11	6.27
2	1	12	1.17
2	1	13	1.38
2	1	14	2.11
2	1	15	2.2
2	1	16	11.8
2	1	17	26.67
2	1	18	0
2	1	19	0.65
2	1	20	2.97
2	2	1	1.92
2	2	2	0.48
2	2	3	9.32
2	2	4	0
2	2	5	0
2	2	6	0
2	2	7	0
2	2	8	0.26
2	2	9	0.26
2	2	10	0
2	2	11	0
2	2	12	1.94
2	2	13	3.07
2	2	14	61.48
2	2	15	3.41
2	2	16	8.28
2	2	17	15.08
2	2	18	10.93
2	2	19	1.48
2	2	20	7.72
2	3	1	18.25
2	3	2	0
2	3	3	0.25
2	3	4	18.25
2	3	5	0
2	3	6	0
2	3	7	0
2	3	8	1.08
2	3	9	1.84
2	3	10	0.31
2	3	11	7.32
2	3	12	8.69
2	3	13	0.21
2	3	14	0
2	3	15	0
2	3	16	0
2	3	17	9.12
2	3	18	0.34
2	3	19	0.7
2	3	20	5.94
2	4	1	31.58
2	4	2	67.73
2	4	3	80.51
2	4	4	19.59
2	4	5	0.49
2	4	6	0
2	4	7	0.68
2	4	8	67.36
2	4	9	52.45
2	4	10	59.07
2	4	11	11.53
2	4	12	13.1
2	4	13	33.95
2	4	14	52.1
2	4	15	46.47
2	4	16	0
2	4	17	0.54
2	4	18	5.41
2	4	19	21.75
2	4	20	23.81
2	5	1	4.36
2	5	2	26.07
2	5	3	20.61
2	5	4	0
2	5	5	0
2	5	6	0
2	5	7	49.6
2	5	8	0
2	5	9	1.36
2	5	10	24.86
2	5	11	0
2	5	12	0
2	5	13	0
2	5	14	3.04
2	5	15	4.41
2	5	16	0
2	5	17	1.14
2	5	18	1.5
2	5	19	1.34
2	5	20	1.55
2	6	1	10.48
2	6	2	14.15
2	6	3	10.22
2	6	4	0
2	6	5	8.84
2	6	6	10.28
2	6	7	0
2	6	8	0
2	6	9	3.9
2	6	10	8.97
2	6	11	35.71
2	6	12	3.9
2	6	13	0.57
2	6	14	0
2	6	15	11.27
2	6	16	0
2	6	17	2.6
2	6	18	0.94
2	6	19	11.35
2	6	20	9.93
2	7	1	9.99
2	7	2	0.52
2	7	3	11.82
2	7	4	0.58
2	7	5	10.41
2	7	6	12.15
2	7	7	0.87
2	7	8	20.85
2	7	9	1.62
2	7	10	11.09
2	7	11	21.15
2	7	12	28.59
2	7	13	67.82
2	7	14	36.38
2	7	15	6.88
2	7	16	2.79
2	7	17	39.23
2	7	18	13.11
2	7	19	10.2
2	7	20	7.06
2	8	1	8.51
2	8	2	0
2	8	3	0
2	8	4	0
2	8	5	26.43
2	8	6	15.52
2	8	7	0
2	8	8	0
2	8	9	0
2	8	10	0
2	8	11	1.08
2	8	12	0.66
2	8	13	0
2	8	14	0
2	8	15	0
2	8	16	0
2	8	17	0
2	8	18	0
2	8	19	1.1
2	8	20	3.09
3	1	1	0.83
3	1	3	2.85
3	1	5	2.77
3	1	6	0
3	1	9	2.2
3	1	11	15.86
3	1	15	12.41
3	1	16	24.53
3	1	19	18.44
3	1	20	7.22
3	1	2	0
3	1	3	2.04
3	1	4	0
3	1	7	0
3	1	8	18.16
3	1	10	0
3	1	12	3.09
3	1	13	0
3	1	14	1.42
3	1	17	0
3	2	1	0
3	2	5	0
3	2	7	0
3	2	9	0
3	2	12	4.37
3	2	13	0
3	2	15	0
3	2	16	0
3	2	17	0
3	2	18	0
3	2	21	0
3	2	2	5.15
3	2	3	1.09
3	2	4	18.88
3	2	6	0
3	2	8	12.17
3	2	10	1
3	2	11	9.61
3	2	14	0
3	2	19	17.31
3	3	1	26.14
3	3	3	2
3	3	8	5.44
3	3	9	2
3	3	10	0
3	3	11	0
3	3	13	0
3	3	15	7.2
3	3	17	19.21
3	3	20	10.34
3	3	2	0
3	3	4	0
3	3	5	0
3	3	6	0
3	3	7	0
3	3	12	0
3	3	14	0
3	3	16	0
3	3	18	0
3	3	19	7.75
3	4	1	0
3	4	3	5.41
3	4	4	0
3	4	5	6.03
3	4	8	7.07
3	4	10	72.24
3	4	11	0
3	4	14	0
3	4	19	80
3	4	20	28.41
3	4	2	28.35
3	4	6	27.41
3	4	7	30.81
3	4	9	0
3	4	12	45.73
3	4	13	62.18
3	4	15	75.27
3	4	16	0
3	4	17	32.75
3	4	18	100
3	5	1	0
3	5	2	0
3	5	3	0
3	5	4	0
3	5	5	0.21
3	5	6	0
3	5	7	39.72
3	5	8	0
3	5	9	0
3	5	10	12.27
3	5	11	29.23
3	5	12	0
3	5	13	1.65
3	5	14	0
3	5	15	0
3	5	16	0
3	5	17	10.44
3	5	18	0
3	5	19	0
3	5	20	0
3	6	1	3.37
3	6	2	0
3	6	3	5.1
3	6	4	0
3	6	5	23.97
3	6	6	4.88
3	6	7	16.45
3	6	8	19.31
3	6	9	0.63
3	6	10	0
3	6	11	27.5
3	6	12	0
3	6	13	5.42
3	6	14	27.97
3	6	15	24.05
3	6	16	2.62
3	6	17	22.51
3	6	18	30.57
3	6	19	30.98
3	6	20	17.47
3	7	1	6.78
3	7	2	15.64
3	7	3	3.85
3	7	4	9.24
3	7	5	40.76
3	7	6	6.74
3	7	7	22.23
3	7	8	1.92
3	7	9	15.31
3	7	10	43.73
3	7	11	44.21
3	7	12	63.26
3	7	13	84.79
3	7	14	48.51
3	7	15	0
3	7	16	0
3	7	17	84.79
3	7	18	13.91
3	7	19	33.32
3	7	20	7.55
3	8	1	0
3	8	2	0
3	8	3	0
3	8	4	0.71
3	8	5	1.58
3	8	6	7.67
3	8	7	0
3	8	8	10.87
3	8	9	30.86
3	8	10	16.84
3	8	11	0
3	8	12	29.66
3	8	13	28.19
3	8	14	1.49
3	8	15	0
3	8	16	0
3	8	17	0
3	8	18	0
3	8	19	33.82
3	8	20	0
4	1	1	8.41
4	1	3	31.07
4	1	8	13.86
4	1	9	28.79
4	1	16	15
4	1	20	21.1
4	1	21	11.4
4	1	25	10
4	1	2	10
4	1	4	0
4	1	5	0
4	1	6	2
4	1	7	2
4	1	10	4
4	1	11	2
4	1	12	4
4	1	13	2
4	1	14	2
4	1	15	4
4	1	17	0
4	2	1	0
4	2	2	0
4	2	3	0
4	2	4	0
4	2	5	0
4	2	6	0
4	2	7	0
4	2	8	28.37
4	2	9	0
4	2	10	0
4	2	11	0
4	2	12	0
4	2	13	5
4	2	14	9.45
4	2	15	0
4	2	16	0
4	2	17	0
4	2	18	11.62
4	2	19	0
4	2	20	6.8
4	3	1	0
4	3	2	0
4	3	3	50
4	3	5	0
4	3	6	0
4	3	7	0
4	3	8	0
4	3	9	0
4	3	10	0
4	3	11	0
4	3	12	0
4	3	13	30
4	3	14	0
4	3	15	0
4	3	16	0
4	3	17	0
4	3	18	0
4	3	19	0
4	3	20	15
4	3	21	2
4	4	1	54.78
4	4	2	8.72
4	4	3	100
4	4	4	44.02
4	4	5	4
4	4	6	0
4	4	7	0
4	4	8	0
4	4	9	0
4	4	10	0
4	4	11	31.64
4	4	12	0
4	4	13	5
4	4	14	0
4	4	15	100
4	4	16	43.59
4	4	17	55.59
4	4	18	100
4	4	19	0
4	4	20	0
4	5	1	0
4	5	2	0
4	5	3	0
4	5	4	0
4	5	5	0
4	5	6	0
4	5	7	0
4	5	8	0
4	5	9	0
4	5	10	0
4	5	11	0
4	5	12	0
4	5	13	0
4	5	14	0
4	5	15	0
4	5	16	0
4	5	17	0
4	5	18	0
4	5	19	0
4	5	20	0
4	6	5	14.61
4	6	8	22.93
4	6	9	30.06
4	6	10	11.5
4	6	12	7.31
4	6	14	61.06
4	6	15	47.1
4	6	17	8.01
4	6	23	30.42
4	6	1	0
4	6	2	0
4	6	3	0
4	6	4	0
4	6	6	0
4	6	7	0
4	6	11	0
4	6	13	0
4	6	16	0
4	6	18	0
4	6	19	0
4	7	2	0
4	7	3	0
4	7	4	15.45
4	7	5	3.17
4	7	6	0
4	7	7	0
4	7	8	0
4	7	9	33.33
4	7	10	0
4	7	11	0
4	7	12	0
4	7	13	38.43
4	7	14	0
4	7	15	36.75
4	7	16	60
4	7	17	0
4	7	18	35.4
4	7	1	0
4	7	20	90
4	7	21	19.75
4	8	3	0
4	8	4	2
4	8	5	11.21
4	8	6	0
4	8	7	0
4	8	8	0
4	8	9	0
4	8	10	0
4	8	11	0
4	8	12	0
4	8	13	0
4	8	14	2
4	8	15	2
4	8	16	0
4	8	17	0
4	8	18	0
4	8	19	0
4	8	20	0
4	8	21	40
4	8	22	50
