# Supplementary material for: First ex situ outplanting of the habitat-forming seaweed Cystoseira amentacea var. stricta from a restoration perspective
Source: PeerJ. 2019 Jul 22;7:e7290. doi: 10.7717/peerj.7290 (PMC6657741; doi:10.7717/peerj.7290)
Supplement: Supplemental Information 3 [file peerj-07-7290-s003.csv]

Time	Plot	Pictures	Presence_Absence
0	1	1	1
0	1	2	1
0	1	3	1
0	1	4	1
0	1	5	1
0	1	6	1
0	1	7	1
0	1	8	1
0	1	9	1
0	1	10	1
0	1	11	1
0	1	12	1
0	1	13	1
0	1	14	1
0	1	15	1
0	1	16	1
0	1	17	1
0	1	18	1
0	1	19	1
0	1	20	1
0	2	1	1
0	2	2	1
0	2	3	1
0	2	4	1
0	2	5	1
0	2	6	1
0	2	7	1
0	2	8	1
0	2	9	1
0	2	10	1
0	2	11	1
0	2	12	1
0	2	13	1
0	2	14	1
0	2	15	1
0	2	16	1
0	2	17	1
0	2	18	1
0	2	19	1
0	2	20	1
0	3	1	1
0	3	2	1
0	3	3	1
0	3	4	1
0	3	5	1
0	3	6	1
0	3	7	1
0	3	8	1
0	3	9	1
0	3	10	1
0	3	11	1
0	3	12	1
0	3	13	1
0	3	14	1
0	3	15	1
0	3	16	1
0	3	17	1
0	3	18	1
0	3	19	1
0	3	20	1
0	4	1	1
0	4	2	1
0	4	3	1
0	4	4	1
0	4	5	1
0	4	6	1
0	4	7	1
0	4	8	1
0	4	9	1
0	4	10	1
0	4	11	1
0	4	12	1
0	4	13	1
0	4	14	1
0	4	15	1
0	4	16	1
0	4	17	1
0	4	18	1
0	4	19	1
0	4	20	1
0	5	1	1
0	5	2	1
0	5	3	1
0	5	4	1
0	5	5	1
0	5	6	1
0	5	7	1
0	5	8	1
0	5	9	1
0	5	10	1
0	5	11	1
0	5	12	1
0	5	13	1
0	5	14	1
0	5	15	1
0	5	16	1
0	5	17	1
0	5	18	1
0	5	19	1
0	5	20	1
0	6	1	1
0	6	2	1
0	6	3	1
0	6	4	1
0	6	5	1
0	6	6	1
0	6	7	1
0	6	8	1
0	6	9	1
0	6	10	1
0	6	11	1
0	6	12	1
0	6	13	1
0	6	14	1
0	6	15	1
0	6	16	1
0	6	17	1
0	6	18	1
0	6	19	1
0	6	20	1
0	7	1	1
0	7	2	1
0	7	3	1
0	7	4	1
0	7	5	1
0	7	6	1
0	7	7	1
0	7	8	1
0	7	9	1
0	7	10	1
0	7	11	1
0	7	12	1
0	7	13	1
0	7	14	1
0	7	15	1
0	7	16	1
0	7	17	1
0	7	18	1
0	7	19	1
0	7	20	1
0	8	1	1
0	8	2	1
0	8	3	1
0	8	4	1
0	8	5	1
0	8	6	1
0	8	7	1
0	8	8	1
0	8	9	1
0	8	10	1
0	8	11	1
0	8	12	1
0	8	13	1
0	8	14	1
0	8	15	1
0	8	16	1
0	8	17	1
0	8	18	1
0	8	19	1
0	8	20	1
1	1	1	1
1	1	2	1
1	1	3	1
1	1	4	1
1	1	5	1
1	1	6	1
1	1	7	1
1	1	8	1
1	1	9	1
1	1	10	1
1	1	11	1
1	1	12	1
1	1	13	1
1	1	14	1
1	1	15	1
1	1	16	1
1	1	17	1
1	1	18	1
1	1	19	1
1	1	20	1
1	2	1	1
1	2	2	1
1	2	3	1
1	2	4	1
1	2	5	1
1	2	6	1
1	2	7	1
1	2	8	1
1	2	9	1
1	2	10	1
1	2	11	1
1	2	12	1
1	2	13	1
1	2	14	1
1	2	15	1
1	2	16	1
1	2	17	1
1	2	18	0
1	2	19	1
1	2	20	1
1	3	1	1
1	3	2	0
1	3	3	0
1	3	4	0
1	3	5	0
1	3	6	0
1	3	7	1
1	3	8	0
1	3	9	1
1	3	10	1
1	3	11	1
1	3	12	1
1	3	13	1
1	3	14	1
1	3	15	1
1	3	16	0
1	3	17	1
1	3	18	1
1	3	19	1
1	3	20	1
1	4	1	1
1	4	2	1
1	4	3	1
1	4	4	1
1	4	5	1
1	4	6	1
1	4	7	1
1	4	8	1
1	4	9	1
1	4	10	0
1	4	11	1
1	4	12	1
1	4	13	1
1	4	14	1
1	4	15	1
1	4	16	1
1	4	17	1
1	4	18	1
1	4	19	1
1	4	20	1
1	5	1	1
1	5	2	0
1	5	3	1
1	5	4	1
1	5	5	1
1	5	6	0
1	5	7	0
1	5	8	1
1	5	9	1
1	5	10	1
1	5	11	1
1	5	12	1
1	5	13	1
1	5	14	1
1	5	15	1
1	5	16	1
1	5	17	0
1	5	18	0
1	5	19	1
1	5	20	1
1	6	1	1
1	6	2	1
1	6	3	1
1	6	4	1
1	6	5	1
1	6	6	1
1	6	7	1
1	6	8	1
1	6	9	1
1	6	10	1
1	6	11	1
1	6	12	1
1	6	13	1
1	6	14	1
1	6	15	1
1	6	16	1
1	6	17	1
1	6	18	1
1	6	19	1
1	6	20	1
1	7	1	1
1	7	2	1
1	7	3	1
1	7	4	1
1	7	5	1
1	7	6	1
1	7	7	1
1	7	8	1
1	7	9	1
1	7	10	1
1	7	11	1
1	7	12	1
1	7	13	1
1	7	14	1
1	7	15	1
1	7	16	1
1	7	17	1
1	7	18	1
1	7	19	1
1	7	20	1
1	8	1	1
1	8	2	1
1	8	3	1
1	8	4	1
1	8	5	1
1	8	6	0
1	8	7	1
1	8	8	1
1	8	9	1
1	8	10	1
1	8	11	1
1	8	12	1
1	8	13	1
1	8	14	0
1	8	15	1
1	8	16	1
1	8	17	0
1	8	18	0
1	8	19	1
1	8	20	0
2	1	1	1
2	1	2	0
2	1	3	0
2	1	4	0
2	1	5	1
2	1	6	1
2	1	7	1
2	1	8	1
2	1	9	0
2	1	10	1
2	1	11	1
2	1	12	1
2	1	13	1
2	1	14	1
2	1	15	1
2	1	16	1
2	1	17	1
2	1	18	0
2	1	19	0
2	1	20	1
2	2	1	0
2	2	2	0
2	2	3	1
2	2	4	0
2	2	5	0
2	2	6	0
2	2	7	0
2	2	8	1
2	2	9	0
2	2	10	0
2	2	11	0
2	2	12	1
2	2	13	1
2	2	14	1
2	2	15	1
2	2	16	1
2	2	17	1
2	2	18	1
2	2	19	1
2	2	20	1
2	3	1	1
2	3	2	0
2	3	3	0
2	3	4	1
2	3	5	0
2	3	6	0
2	3	7	0
2	3	8	1
2	3	9	1
2	3	10	1
2	3	11	1
2	3	12	1
2	3	13	1
2	3	14	0
2	3	15	0
2	3	16	0
2	3	17	1
2	3	18	1
2	3	19	0
2	3	20	1
2	4	1	1
2	4	2	1
2	4	3	1
2	4	4	1
2	4	5	1
2	4	6	0
2	4	7	1
2	4	8	1
2	4	9	1
2	4	10	1
2	4	11	1
2	4	12	1
2	4	13	1
2	4	14	1
2	4	15	1
2	4	16	1
2	4	17	1
2	4	18	1
2	4	19	1
2	4	20	1
2	5	1	1
2	5	2	1
2	5	3	1
2	5	4	0
2	5	5	0
2	5	6	0
2	5	7	1
2	5	8	1
2	5	9	1
2	5	10	1
2	5	11	0
2	5	12	0
2	5	13	1
2	5	14	1
2	5	15	1
2	5	16	0
2	5	17	1
2	5	18	1
2	5	19	1
2	5	20	1
2	6	1	1
2	6	2	1
2	6	3	1
2	6	4	0
2	6	5	1
2	6	6	1
2	6	7	1
2	6	8	1
2	6	9	1
2	6	10	1
2	6	11	1
2	6	12	1
2	6	13	1
2	6	14	1
2	6	15	1
2	6	16	1
2	6	17	1
2	6	18	1
2	6	19	1
2	6	20	1
2	7	1	1
2	7	2	1
2	7	3	1
2	7	4	1
2	7	5	1
2	7	6	1
2	7	7	1
2	7	8	1
2	7	9	1
2	7	10	1
2	7	11	1
2	7	12	1
2	7	13	1
2	7	14	1
2	7	15	1
2	7	16	1
2	7	17	1
2	7	18	1
2	7	19	1
2	7	20	1
2	8	1	1
2	8	2	1
2	8	3	0
2	8	4	0
2	8	5	1
2	8	6	1
2	8	7	0
2	8	8	1
2	8	9	1
2	8	10	1
2	8	11	1
2	8	12	1
2	8	13	1
2	8	14	0
2	8	15	1
2	8	16	1
2	8	17	0
2	8	18	1
2	8	19	1
2	8	20	1
3	1	1	1
3	1	2	1
3	1	3	1
3	1	4	0
3	1	5	1
3	1	6	0
3	1	7	1
3	1	8	0
3	1	9	1
3	1	10
3	1	11	1
3	1	12	1
3	1	13	0
3	1	14	1
3	1	15	1
3	1	16	1
3	1	17
3	1	18	0
3	1	19	1
3	1	20	1
3	2	1	0
3	2	2	1
3	2	3	0
3	2	4	1
3	2	5	0
3	2	6	0
3	2	7	0
3	2	8	1
3	2	9	0
3	2	10	1
3	2	11	1
3	2	12	1
3	2	13
3	2	14	0
3	2	15	0
3	2	16	0
3	2	17	0
3	2	18	0
3	2	19	1
3	2	20	1
3	3	1	1
3	3	2	0
3	3	3	1
3	3	4	0
3	3	5	1
3	3	6	0
3	3	7	0
3	3	8	1
3	3	9	1
3	3	10	0
3	3	11	0
3	3	12	0
3	3	13	0
3	3	14	0
3	3	15	1
3	3	16	1
3	3	17	1
3	3	18	0
3	3	19	1
3	3	20	1
3	4	1	0
3	4	2	1
3	4	3	1
3	4	4	0
3	4	5	1
3	4	6	1
3	4	7	1
3	4	8	1
3	4	9	0
3	4	10	1
3	4	11
3	4	12	1
3	4	13	1
3	4	14	0
3	4	15	1
3	4	16	0
3	4	17	1
3	4	18	1
3	4	19	1
3	4	20	1
3	5	1
3	5	2	0
3	5	3	0
3	5	4	0
3	5	5	1
3	5	6	0
3	5	7	1
3	5	8	0
3	5	9	0
3	5	10	1
3	5	11	1
3	5	12	0
3	5	13	1
3	5	14	0
3	5	15	0
3	5	16	0
3	5	17	1
3	5	18	0
3	5	19
3	5	20	0
3	6	1	1
3	6	2	0
3	6	3	1
3	6	4	0
3	6	5	1
3	6	6	1
3	6	7	1
3	6	8	1
3	6	9	1
3	6	10	0
3	6	11	1
3	6	12	0
3	6	13	1
3	6	14	1
3	6	15	1
3	6	16	1
3	6	17	1
3	6	18	1
3	6	19	1
3	6	20	1
3	7	1	1
3	7	2	1
3	7	3	1
3	7	4	1
3	7	5	1
3	7	6	1
3	7	7	1
3	7	8	1
3	7	9	1
3	7	10	1
3	7	11	1
3	7	12	1
3	7	13	1
3	7	14	1
3	7	15	0
3	7	16
3	7	17	1
3	7	18	1
3	7	19	1
3	7	20	1
3	8	1	0
3	8	2	0
3	8	3	0
3	8	4	1
3	8	5	1
3	8	6	1
3	8	7	1
3	8	8	1
3	8	9	1
3	8	10	1
3	8	11	1
3	8	12	1
3	8	13	1
3	8	14
3	8	15	0
3	8	16	0
3	8	17	0
3	8	18	0
3	8	19	1
3	8	20	1
4	1	1	1
4	1	2	1
4	1	3	1
4	1	4	0
4	1	5	0
4	1	6	1
4	1	7	1
4	1	8	1
4	1	9	1
4	1	10	1
4	1	11	1
4	1	12	1
4	1	13	0
4	1	14	0
4	1	15	1
4	1	16	1
4	1	17	0
4	1	18	0
4	1	19	0
4	1	20	1
4	2	1	0
4	2	2	0
4	2	3	0
4	2	4	1
4	2	5	0
4	2	6	0
4	2	7	0
4	2	8	1
4	2	9	0
4	2	10	0
4	2	11	0
4	2	12	1
4	2	13	1
4	2	14	1
4	2	15	0
4	2	16	0
4	2	17	0
4	2	18	1
4	2	19	0
4	2	20	1
4	3	1	0
4	3	2	0
4	3	3	1
4	3	4	1
4	3	5	0
4	3	6	0
4	3	7	0
4	3	8	0
4	3	9	0
4	3	10	0
4	3	11	0
4	3	12	0
4	3	13	1
4	3	14	0
4	3	15	0
4	3	16	0
4	3	17	0
4	3	18	0
4	3	19	0
4	3	20	1
4	4	1	1
4	4	2	1
4	4	3	1
4	4	4	1
4	4	5	0
4	4	6	1
4	4	7	0
4	4	8	1
4	4	9	0
4	4	10	0
4	4	11	1
4	4	12	1
4	4	13	1
4	4	14	0
4	4	15	1
4	4	16	1
4	4	17	1
4	4	18	1
4	4
4	4
4	5	1	0
4	5	2	0
4	5	3	0
4	5	4	0
4	5	5	1
4	5	6	1
4	5	7	0
4	5	8	0
4	5	9	0
4	5	10	0
4	5	11	0
4	5	12	0
4	5	13	0
4	5	14	1
4	5
4	5
4	5
4	5
4	5
4	5
4	6	1	0
4	6	2	0
4	6	3	0
4	6	4	0
4	6	5	1
4	6	6	0
4	6	7	0
4	6	8	1
4	6	9	1
4	6	10	1
4	6	11	0
4	6	12	1
4	6	13	0
4	6	14	1
4	6	15	1
4	6	16	0
4	6	17	1
4	6	18	0
4	6	19	0
4	6	20	1
4	7	1	0
4	7	2	0
4	7	3	0
4	7	4	1
4	7	5	1
4	7	6	0
4	7	7	0
4	7	8	0
4	7	9	1
4	7	10	1
4	7	11	0
4	7	12	0
4	7	13	1
4	7	14	0
4	7	15	1
4	7	16	1
4	7	17	0
4	7	18	1
4	7	19	1
4	7	20	1
4	8	1	0
4	8	2	0
4	8	3	0
4	8	4	1
4	8	5	1
4	8	6	1
4	8	7	0
4	8	8	0
4	8	9	0
4	8	10	0
4	8	11	1
4	8	12	0
4	8	13	0
4	8	14	1
4	8	15	1
4	8	16	1
4	8	17	1
4	8	18	0
4	8	19	1
4	8	20	1
